# Supplementary material for: BRB-seq: ultra-affordable high-throughput transcriptomics enabled by bulk RNA barcoding and sequencing
Source: Genome Biol. 2019 Apr 19;20:71. doi: 10.1186/s13059-019-1671-x (PMC6474054; doi:10.1186/s13059-019-1671-x)
Supplement: Supplementary file 2 — Table S1. List of publications referencing the Soumillon et al. 2014 study in the context of bulk RNA profiling using the SCRB-seq protocol. Table S2. List of LCL samples from the GBR population in the 1000 Genome Project. Table S3. The detailed cost structure of the BRB-seq protocol. Table S4. List of samples used in the manuscript. Table S5. List of primers used RT-qPCR. Table S6. BRB-seq barcoded oligo-dT primers (BU3). Table S7. Primers used for BRB-seq library preparation. (XLSX 34 kb) [file 13059_2019_1671_MOESM2_ESM.xlsx]

## Sheet: Table S1.
First author	year	source	cited in the context of	generate new bulk RNA dataset with original SCRB-seq	link to the bulk RNA dataset if available	sample type	% aligned reads
Arnold et al.	2016	article	single cell RNA-seq	no	na	na	na
Bagnoli et al.	2018	article	single cell RNA-seq	no	na	na	na
Brancucci et al.	2018	article	single cell RNA-seq	no	na	na	na
van Bruggen et al.	2017	review	single cell RNA-seq	no	na	na	na
Chappell et al.	2018	review	single cell RNA-seq	no	na	na	na
Chen, Gardeux et al.	2017a	article	single cell RNA-seq	no	na	na	na
Chen, Jia et al.	2017b	review	single cell RNA-seq	no	na	na	na
Chen, Chen et al.	2017c	article	single cell RNA-seq	no	na	na	na
Dal Molin and Di Camillo	2018	article	single cell RNA-seq	no	na	na	na
Derr et al.	2016	article	single cell RNA-seq	no	na	na	na
Gao et al.	2017	article	single cell RNA-seq	no	na	na	na
Goldstein et al.	2017	article	single cell RNA-seq	no	na	na	na
Gupta and Raghav	2015	article	single cell RNA-seq	no	na	na	na
Hung et al.	2018	article	single cell RNA-seq	no	na	na	na
Kadoki et al.	2017	article	single cell RNA-seq	no	na	na	na
Kilens	2017	thesis	na	no	na	na	na
Krendl et al.	2017	article	single cell RNA-seq	no	na	na	na
Lavagi et al.	2018	article	single cell RNA-seq	no	na	na	na
Livak	2016	book article	na	no	na	na	na
Papalexi and Satija	2018	review	single cell RNA-seq	no	na	na	na
Parekh et al.	2018	article	single cell RNA-seq	no	na	na	na
Phipson et al.	2017	article	single cell RNA-seq	no	na	na	na
Saint et al.	2018	article	single cell RNA-seq	no	na	na	na
Sasagawa et al.	2018	article	single cell RNA-seq	no	na	na	na
Satija et al.	2015	article	single cell RNA-seq	no	na	na	na
Smith and Birtwistle	2016	article	single cell RNA-seq	no	na	na	na
Smith et al.	2017	article	single cell RNA-seq	no	na	na	na
Svensson et al.	2017	review	single cell RNA-seq	no	na	na	na
Tang et al.	2018	article	single cell RNA-seq	no	na	na	na
Vieth et al.	2017	article	UMI	no	na	na	na
Villani and Shekhar	2017	article	single cell RNA-seq	no	na	na	na
Yuan and Sims	2016	article	single cell RNA-seq	no	na	na	na
Zhang, Gao et al.	2018	review	single cell RNA-seq	no	na	na	na
Zheng, Terry et al.	2017	article	single cell RNA-seq	no	na	na	na
Ziegenhain, Veith et al.	2017	article	single cell RNA-seq	no	na	na	na
Ziegenhain et al.	2018	review	single cell RNA-seq	no	na	na	na
Cembrowski et al.	2018	article	single cell RNA-seq	no	na	na	na
Adiconis et al.	2018	article	bulk RNA-seq	no	na	na	na
Regev et al.	2016	patent	na	no	na	na	na
Bouhaddou	2017	thesis	na	no	na	na	na
Bouhaddou et al.	2018	article	bulk RNA-seq	yes	NOT AVAILABLE (no accession nb)	na	na
Cacchiarelli et al.	2015	article	bulk RNA-seq	yes	https://www.ncbi.nlm.nih.gov/geo/query/acc.cgi?acc=GSE62777	human iPSC	59
Gegenfurtner, Jahn et al.	2018a	article	bulk RNA-seq	yes	NOT AVAILABLE (no accession nb)	na	na
Hafner et al.	2016	article	bulk RNA-seq	yes	https://www.ncbi.nlm.nih.gov/geo/query/acc.cgi?acc=GSE80297	human breast cancer lines	41
Xiong et al.	2017	article	bulk RNA-seq	yes	https://www.ncbi.nlm.nih.gov/geo/query/acc.cgi?acc=GSE98432	human cardiac myocytes	57
Anahtar et al.	2015	article	bulk RNA-seq	yes	https://www.ncbi.nlm.nih.gov/geo/query/acc.cgi?acc=GSE68452	human PBMC	32
Gaignerie et al.	2018	article	bulk RNA-seq	yes	NOT AVAILABLE (no accession nb)	na	na
Gegenfurtner, Zisis et al.	2018b	article	bulk RNA-seq	yes	NOT AVAILABLE (no accession nb)	na	na
Kilens et al.	2018	article	bulk RNA-seq	yes	https://www.ebi.ac.uk/ena/data/view/PRJEB18663	human iPSC	50
O’Connell et al.	2016	article	bulk RNA-seq	yes	https://www.ncbi.nlm.nih.gov/geo/query/acc.cgi?acc=GSE75212	mouse macrophages	19
Parekh, Ziegenhain et al.	2016	article	bulk RNA-seq	yes	https://www.ncbi.nlm.nih.gov/geo/query/acc.cgi?acc=GSE75823	human Reference RNA	51
Pradhan et al.	2017	article	modified bulk RNA-seq	no	na	na	na

## Sheet: Table S2. GBR samples
name	nb of reads
HG00097	5021018
HG00098	12342786
HG00099	7168665
HG00101	9386084
HG00103	6655454
HG00104	7356680
HG00105	11532030
HG00107	8758188
HG00109	8218685
HG00110	8356747
HG00112	11175921
HG00114	7966098
HG00116	4052226
HG00118	5351881
HG00122	7243349
HG00123	4884162
HG00124	5867729
HG00126	5927563
HG00131	5751172
HG00132	5289124
HG00133	3960907
HG00134	6312025
HG00135	6434359
HG00136	6811554
HG00138	5897369
HG00140	7223676
HG00142	6131953
HG00145	4525617
HG00146	4514065
HG00149	6209983
HG00150	4883280
HG00151	4910924
HG00152	6531560
HG00154	5769173
HG00156	6000216
HG00160	6454720
HG00232	6993529
HG00233	4888192
HG00235	6538401
HG00236	5602271
HG00237	6587310
HG00238	7305350
HG00239	7479642
HG00240	9251320
HG00244	7283286
HG00247	5624753
HG00249	6385576
HG00252	10110451
HG00253	3766754
HG00254	3477781
HG00255	4446866
HG00258	5937562
HG00260	3170420
HG00261	6432065
HG00262	5221601
HG00263	4916146
HG00264	7568223
HG00265	3851190
HG01790	5253368
HG02215	7103235

## Sheet: Table S3. Cost
Table 4. Cost structure for BRB-seq library preparation
Reagent	Manufacturer	Ref	Total units	Units/reaction	Total react	$ Total	$ / reaction	Used per libary	$ per 96 samples
SuperScript™ II Reverse Transcriptase	Lifetech	18064014	40000	50	800	1688	2.11	96	202.56
BU3_primers x96	Microsynth	na	20 nmol	10 pmol	2000	3970.24	1.98512	1	1.98512
DNA Clean and Concentrator-5	Zymo	D4014			250	338.4	1.3536	2	2.7072
Exonuclease I 3000 units NEB	NEB	M0293S	1000	1	1000	103.55	0.10355	1	0.10355
RNase H	NEB	M0297S	1250	2	625	389.15	0.62264	1	0.62264
E. coli DNA ligase	NEB	M0205L	1000	10	100	344.05	3.4405	1	3.4405
E. coli DNA Polymerase	NEB	M0209L	2500	40	62.5	385.4	6.1664	1	6.1664
NEBNext High-Fidelity 2X PCR Master	NEB	M0541S			50	143.45	2.869	1	2.869
AMPure Beads	Beckman Coulter	A63881	60 ml	0.04 ml	1500	1254.75	0.8365	3	2.5095
Fragment Analyser Run	Advanced Analytical	na			11	40	3.63636	1	3.63636
Total before tagmentation									226.6
in-house Tn5*	-						0.5	1	0.5
Total (in-house Tn5)									227.1
Cost per library (in-house Tn5)									2.36563
Nextera® XT DNA Sample Preparation Kit (24 Samples)	Illumina	FC-131-1024	24	1	24	859	35.7917	1	35.7917
Total (Nextera Tn5)									262.392
Cost per library (Nextera Tn5)									2.73325
* the cost of in-house Tn5 is approximative

## Sheet: Table S4. Samples
Barcodes required for demultiplexing the libraries are available in supplements.
Date	Library	Library Name	Nb Reads	Samples		Demultiplexing									Title / Used for	Note
				Nb	Names	Barcodes (same order than Names)	RNA per sample, ng	RT enzyme	Second-strand synthesis	RNA per library, ng	Amp I	cDNA	Tn5	AmpII
2016-11-23	TruSeq	TruSeq	136589072	4	T0A,T0B,T14A,T14B	NA	1000	NA	Nick translation	NA	NA	NA	NA	NA	TruSeq
2017-07-17	DA1	BRBseq_v1	18031418	4	T0A,T0B,T14A,T14B	GTCAAG,ATGTAA,GACGGG,CCACGC	100	MMH	PCR	400	NA	5	B/B	12	BRB-seq v1
	DA2	MMH_PCR	3984515	4	T0A,T0B,T14A,T14B	GTCAAG,ATGTAA,GACGGG,CCACGC	100	MMH	Nick translation	400	NA	5	B/B	12	Supp Figure S2 (SSS_Max)	[T0A, T0B] Low read number (<1M)
	DA3	SSII_Nick	14903882	4	T0A,T0B,T14A,T14B	GTCAAG,ATGTAA,GACGGG,CCACGC	100	SSII	PCR	400	NA	5	B/B	12	Supp Figure S2 (PCR_Sup)
	DA4	BRBseq_v2	20088951	4	T0A,T0B,T14A,T14B	GTCAAG,ATGTAA,GACGGG,CCACGC	100	SSII	Nick translation	400	NA	5	B/B	12	BRB-seq v2
	DA5	BRBseq_v2_degraded	18581301	6	T14_1min, T14_nt, T0_2min, T14_2min, T0_1min, T0_nt	GGACAT,GTCAAG,TCCAAC,TTGTCC,CTCTCC,ACCCGG	100	SSII	Nick translation	400	NA	5	B/B	12	Degradation (T0_nt used as replicate for Fig 4 B)	[T14_nt, T0_2min] Low read number (<1M)
	JR1-nt	BRBseq_v2_degraded_nt	15761492	4	T0A,T0B,T14A,T14B	GTCAAG,ATGTAA,GACGGG,CCACGC	100	SSII	Nick translation	400	NA	5	B/B	12	Degradation (Fig 4 A&B)	[T0A] Low read number (<1M)
	JR2-1mn	BRBseq_v2_degraded_1mn	15531457	4	T0A,T0B,T14A,T14B	GTCAAG,ATGTAA,GACGGG,CCACGC	100	SSII	Nick translation	400	NA	5	B/B	12	Degradation (Fig 4 A&B)
	JR3-2mn	BRBseq_v2_degraded_2mn	14624674	4	T0A,T0B,T14A,T14B	GTCAAG,ATGTAA,GACGGG,CCACGC	100	SSII	Nick translation	400	NA	5	B/B	12	Degradation (Fig 4 A&B)
2017-05-18	DA1	BRBseq_v1_rep	17398391	4	T0A,T0B,T14A,T14B	GTCAAG,ATGTAA,GACGGG,CCACGC	100	MMH	PCR	400	5	5	B/B	12	BRB-seq v1 [Replicate]
	DA2	MMH_PCR_rep	10785234	4	T0A,T0B,T14A,T14B	GTCAAG,ATGTAA,GACGGG,CCACGC	100	MMH	Nick translation	400	NA	5	B/B	12	Supp Figure S2 (SSS_Max) [Replicate]
	DA3	SSII_Nick_rep	14474330	4	T0A,T0B,T14A,T14B	GTCAAG,ATGTAA,GACGGG,CCACGC	100	SSII	PCR	400	5	5	B/B	12	Supp Figure S2 (PCR_Sup) [Replicate]
	DA4	BRBseq_v2_rep	11289942	4	T0A,T0B,T14A,T14B	GTCAAG,ATGTAA,GACGGG,CCACGC	100	SSII	Nick translation	400	NA	5	B/B	12	BRB-seq v2 [Replicate]
2017-04-21	L1K_8	Second_amp_8	1615354	4	T0A,T0B,T14A,T14B	AAGTTA,ATTATC,TACAAA,TTCATA	1000	SSII	Nick translation	4000	NA	5	B/B	8	Second amplification effect (Supp Fig S1C)	[All] Low read number (<1M / sample)
	L1K_10	Second_amp_10	7741611	4	T0A,T0B,T14A,T14B	AAGTTA,ATTATC,TACAAA,TTCATA	1000	SSII	Nick translation	4000	NA	5	B/B	10	Second amplification effect (Supp Fig S1C)
	L1K_12	Second_amp_12	16922547	4	T0A,T0B,T14A,T14B	AAGTTA,ATTATC,TACAAA,TTCATA	1000	SSII	Nick translation	4000	NA	5	B/B	12	Second amplification effect (Supp Fig S1C)
	L1K_AA12	Tn5_BB	25776802	4	T0A,T0B,T14A,T14B	AAGTTA,ATTATC,TACAAA,TTCATA	1000	SSII	Nick translation	4000	NA	10	B/B	12	Tn5 comparison (Supp Fig S1B)
	L1K_AB12	Tn5_AB	9455375	4	T0A,T0B,T14A,T14B	AAGTTA,ATTATC,TACAAA,TTCATA	1000	SSII	Nick translation	4000	NA	10	A/B	12	Tn5 comparison (Supp Fig S1B)
2016-11-23	L1	PreAmp_15_RNA_1ng	14156448	4	T0A,T0B,T14A,T14B	AGAATT,AGTATA,ATAAGT,ATAGAT	1	MMH	PCR	4	15	5	B/B	8	Amplification & Initial RNA effect (Fig 2D & Supp Fig S1A) - rep at 15 cycles
	L2A	PreAmp_10_RNA_10ng	10286709	4	T0A,T0B,T14A,T14B	CTTAAT,GAATAT,GATTAA,GTTAAA	10	MMH	PCR	40	10	5	B/B	8	Amplification & Initial RNA effect (Fig 2D & Supp Fig S1A) - rep at 10 cycles
	L2B	PreAmp_15_RNA_10ng	15131758	4	T0A,T0B,T14A,T14B	CTTAAT,GAATAT,GATTAA,GTTAAA	10	MMH	PCR	40	15	5	B/B	8	Amplification & Initial RNA effect (Fig 2D & Supp Fig S1A) - rep at 15 cycles
	L3A	PreAmp_5_RNA_100ng	11370094	4	T0A,T0B,T14A,T14B	TCAAAA,TCTAAT,TGAATA,TGTATT	100	MMH	PCR	400	5	5	B/B	8	Amplification & Initial RNA effect (Fig 2D & Supp Fig S1A) - rep at 5 cycles
	L3B	PreAmp_10_RNA_100ng	10491309	4	T0A,T0B,T14A,T14B	TCAAAA,TCTAAT,TGAATA,TGTATT	100	MMH	PCR	400	10	5	B/B	8	Amplification & Initial RNA effect (Fig 2D & Supp Fig S1A) - rep at 10 cycles
	L3C	PreAmp_15_RNA_100ng	13819100	4	T0A,T0B,T14A,T14B	TCAAAA,TCTAAT,TGAATA,TGTATT	100	MMH	PCR	400	15	5	B/B	8	Amplification & Initial RNA effect (Fig 2D & Supp Fig S1A) - rep at 15 cycles
	L4A	PreAmp_5_RNA_500ng	10772411	4	T0A,T0B,T14A,T14B	ATCGAG,CATCAG,CGACTT,GAAGAC	500	MMH	PCR	2000	5	5	B/B	8	Amplification & Initial RNA effect (Fig 2D & Supp Fig S1A) - rep at 5 cycles
	L4B	PreAmp_10_RNA_500ng	11063161	4	T0A,T0B,T14A,T14B	ATCGAG,CATCAG,CGACTT,GAAGAC	500	MMH	PCR	2000	10	5	B/B	8	Amplification & Initial RNA effect (Fig 2D & Supp Fig S1A) - rep at 10 cycles
	L4C	PreAmp_15_RNA_500ng	6581881	4	T0A,T0B,T14A,T14B	ATCGAG,CATCAG,CGACTT,GAAGAC	500	MMH	PCR	2000	15	5	B/B	8	Amplification & Initial RNA effect (Fig 2D & Supp Fig S1A) - rep at 15 cycles
	L5A	PreAmp_5_RNA_1000ng	7281191	4	T0A,T0B,T14A,T14B	AGGCGG,CACCGG,CAGCGC,CCACGC	1000	MMH	PCR	4000	5	5	B/B	8	Amplification & Initial RNA effect (Fig 2D & Supp Fig S1A) - rep at 5 cycles
	L5B1	PreAmp_10_RNA_1000ng	8137019	4	T0A,T0B,T14A,T14B	AGGCGG,CACCGG,CAGCGC,CCACGC	1000	MMH	PCR	4000	10	5	B/B	8	Amplification & Initial RNA effect (Fig 2D & Supp Fig S1A) - rep at 10 cycles
	L5C	PreAmp_15_RNA_1000ng	8181076	4	T0A,T0B,T14A,T14B	AGGCGG,CACCGG,CAGCGC,CCACGC	1000	MMH	PCR	4000	15	5	B/B	8	Amplification & Initial RNA effect (Fig 2D & Supp Fig S1A) - rep at 15 cycles
	L6	PreAmp_5_RNA_2000ng	9106227	4	T0A,T0B,T14A,T14B	CGCGTG,CGGAGC,CGGCTG,CGGGTC	2000	MMH	PCR	8000	5	5	B/B	8	Amplification & Initial RNA effect (Fig 2D & Supp Fig S1A) - rep at 5 cycles
	GBR_LCL

## Sheet: Table S5. Primers RT-qPCR
Target	Sequence
Adipoq_F	CCTGGTGAGAAGGGTGAGAA
Adipoq_R	ACACTGAATGCTGAGCGGTA
Axin2_for	AAGTGCAAACTTTCGCCAAC
Axin2_rev	ACAGGATCGCTCCTCTTGAA
CEBPB_F	GACAAGCACAGCGACGAGTA
CEBPB_R	AGCTGCTCCACCTTCTTCTG
FABP4_F	CAGTGTGAATGGGGATGTGA
FABP4_R	GGACACCCCCATCTAAGGTT
HPRT_for	TGAGGATTTGGAAAGGGTGT
HPRT_rov	AATCCAGCAGGTCAGCAAAG
LEP_F	GGCTTTGGCCCTATCTTTTC
LEP_R	ACCGGTGACTTTCTGTTTGG
LPL_F	CCCTAAGGACCCCTGAAGAC
LPL_R	TGGCACCCAACTCTCATACA
PNPLA2_F	CCATGATGGTGCCCTACAC
PNPLA2_R	ACCAGGTACTGGCAGATGCT
PPARG_F	ACAGATCCAGTGGTTGCAGA
PPARG_R	CGACATTCAATTGCCATGAG
BCAT_F	GCCACTACCACAGCTCCTTC
BCAT_R	ACCCTCTGAGCTCGAGTCAT

## Sheet: Table S6. BRB oligo-dT
N	Pos	BU3 Oligo	Barcode
1	A1	5Biosg/AAGCAGTGGTATCAACGCAGAGTACAAACATNNNNNNNNNNVVVVVTTTTTTTTTTTTTTTTTTTTTTTTTTTTTTVN	AAACAT
2	A2	5Biosg/AAGCAGTGGTATCAACGCAGAGTACAAATCANNNNNNNNNNVVVVVTTTTTTTTTTTTTTTTTTTTTTTTTTTTTTVN	AAATCA
3	A3	5Biosg/AAGCAGTGGTATCAACGCAGAGTACAACATANNNNNNNNNNVVVVVTTTTTTTTTTTTTTTTTTTTTTTTTTTTTTVN	AACATA
4	A4	5Biosg/AAGCAGTGGTATCAACGCAGAGTACAAGTTANNNNNNNNNNVVVVVTTTTTTTTTTTTTTTTTTTTTTTTTTTTTTVN	AAGTTA
5	A5	5Biosg/AAGCAGTGGTATCAACGCAGAGTACAATATGNNNNNNNNNNVVVVVTTTTTTTTTTTTTTTTTTTTTTTTTTTTTTVN	AATATG
6	A6	5Biosg/AAGCAGTGGTATCAACGCAGAGTACAATGTANNNNNNNNNNVVVVVTTTTTTTTTTTTTTTTTTTTTTTTTTTTTTVN	AATGTA
7	A7	5Biosg/AAGCAGTGGTATCAACGCAGAGTACAATTTCNNNNNNNNNNVVVVVTTTTTTTTTTTTTTTTTTTTTTTTTTTTTTVN	AATTTC
8	A8	5Biosg/AAGCAGTGGTATCAACGCAGAGTACACTAAANNNNNNNNNNVVVVVTTTTTTTTTTTTTTTTTTTTTTTTTTTTTTVN	ACTAAA
9	A9	5Biosg/AAGCAGTGGTATCAACGCAGAGTACAGAATTNNNNNNNNNNVVVVVTTTTTTTTTTTTTTTTTTTTTTTTTTTTTTVN	AGAATT
10	A10	5Biosg/AAGCAGTGGTATCAACGCAGAGTACAGTATANNNNNNNNNNVVVVVTTTTTTTTTTTTTTTTTTTTTTTTTTTTTTVN	AGTATA
11	A11	5Biosg/AAGCAGTGGTATCAACGCAGAGTACATAAGTNNNNNNNNNNVVVVVTTTTTTTTTTTTTTTTTTTTTTTTTTTTTTVN	ATAAGT
12	A12	5Biosg/AAGCAGTGGTATCAACGCAGAGTACATAGATNNNNNNNNNNVVVVVTTTTTTTTTTTTTTTTTTTTTTTTTTTTTTVN	ATAGAT
13	B1	5Biosg/AAGCAGTGGTATCAACGCAGAGTACATATGANNNNNNNNNNVVVVVTTTTTTTTTTTTTTTTTTTTTTTTTTTTTTVN	ATATGA
14	B2	5Biosg/AAGCAGTGGTATCAACGCAGAGTACATCTATNNNNNNNNNNVVVVVTTTTTTTTTTTTTTTTTTTTTTTTTTTTTTVN	ATCTAT
15	B3	5Biosg/AAGCAGTGGTATCAACGCAGAGTACATGTAANNNNNNNNNNVVVVVTTTTTTTTTTTTTTTTTTTTTTTTTTTTTTVN	ATGTAA
16	B4	5Biosg/AAGCAGTGGTATCAACGCAGAGTACATTATCNNNNNNNNNNVVVVVTTTTTTTTTTTTTTTTTTTTTTTTTTTTTTVN	ATTATC
17	B5	5Biosg/AAGCAGTGGTATCAACGCAGAGTACATTGTTNNNNNNNNNNVVVVVTTTTTTTTTTTTTTTTTTTTTTTTTTTTTTVN	ATTGTT
18	B6	5Biosg/AAGCAGTGGTATCAACGCAGAGTACATTTTGNNNNNNNNNNVVVVVTTTTTTTTTTTTTTTTTTTTTTTTTTTTTTVN	ATTTTG
19	B7	5Biosg/AAGCAGTGGTATCAACGCAGAGTACCATAAANNNNNNNNNNVVVVVTTTTTTTTTTTTTTTTTTTTTTTTTTTTTTVN	CATAAA
20	B8	5Biosg/AAGCAGTGGTATCAACGCAGAGTACCTAAAANNNNNNNNNNVVVVVTTTTTTTTTTTTTTTTTTTTTTTTTTTTTTVN	CTAAAA
21	B9	5Biosg/AAGCAGTGGTATCAACGCAGAGTACCTTAATNNNNNNNNNNVVVVVTTTTTTTTTTTTTTTTTTTTTTTTTTTTTTVN	CTTAAT
22	B10	5Biosg/AAGCAGTGGTATCAACGCAGAGTACGAATATNNNNNNNNNNVVVVVTTTTTTTTTTTTTTTTTTTTTTTTTTTTTTVN	GAATAT
23	B11	5Biosg/AAGCAGTGGTATCAACGCAGAGTACGATTAANNNNNNNNNNVVVVVTTTTTTTTTTTTTTTTTTTTTTTTTTTTTTVN	GATTAA
24	B12	5Biosg/AAGCAGTGGTATCAACGCAGAGTACGTTAAANNNNNNNNNNVVVVVTTTTTTTTTTTTTTTTTTTTTTTTTTTTTTVN	GTTAAA
25	C1	5Biosg/AAGCAGTGGTATCAACGCAGAGTACTAAAACNNNNNNNNNNVVVVVTTTTTTTTTTTTTTTTTTTTTTTTTTTTTTVN	TAAAAC
26	C2	5Biosg/AAGCAGTGGTATCAACGCAGAGTACTAACAANNNNNNNNNNVVVVVTTTTTTTTTTTTTTTTTTTTTTTTTTTTTTVN	TAACAA
27	C3	5Biosg/AAGCAGTGGTATCAACGCAGAGTACTAATAGNNNNNNNNNNVVVVVTTTTTTTTTTTTTTTTTTTTTTTTTTTTTTVN	TAATAG
28	C4	5Biosg/AAGCAGTGGTATCAACGCAGAGTACTACAAANNNNNNNNNNVVVVVTTTTTTTTTTTTTTTTTTTTTTTTTTTTTTVN	TACAAA
29	C5	5Biosg/AAGCAGTGGTATCAACGCAGAGTACTAGAATNNNNNNNNNNVVVVVTTTTTTTTTTTTTTTTTTTTTTTTTTTTTTVN	TAGAAT
30	C6	5Biosg/AAGCAGTGGTATCAACGCAGAGTACTATAAGNNNNNNNNNNVVVVVTTTTTTTTTTTTTTTTTTTTTTTTTTTTTTVN	TATAAG
31	C7	5Biosg/AAGCAGTGGTATCAACGCAGAGTACTATCATNNNNNNNNNNVVVVVTTTTTTTTTTTTTTTTTTTTTTTTTTTTTTVN	TATCAT
32	C8	5Biosg/AAGCAGTGGTATCAACGCAGAGTACTATTACNNNNNNNNNNVVVVVTTTTTTTTTTTTTTTTTTTTTTTTTTTTTTVN	TATTAC
33	C9	5Biosg/AAGCAGTGGTATCAACGCAGAGTACTCAAAANNNNNNNNNNVVVVVTTTTTTTTTTTTTTTTTTTTTTTTTTTTTTVN	TCAAAA
34	C10	5Biosg/AAGCAGTGGTATCAACGCAGAGTACTCTAATNNNNNNNNNNVVVVVTTTTTTTTTTTTTTTTTTTTTTTTTTTTTTVN	TCTAAT
35	C11	5Biosg/AAGCAGTGGTATCAACGCAGAGTACTGAATANNNNNNNNNNVVVVVTTTTTTTTTTTTTTTTTTTTTTTTTTTTTTVN	TGAATA
36	C12	5Biosg/AAGCAGTGGTATCAACGCAGAGTACTGTATTNNNNNNNNNNVVVVVTTTTTTTTTTTTTTTTTTTTTTTTTTTTTTVN	TGTATT
37	D1	5Biosg/AAGCAGTGGTATCAACGCAGAGTACTTAACTNNNNNNNNNNVVVVVTTTTTTTTTTTTTTTTTTTTTTTTTTTTTTVN	TTAACT
38	D2	5Biosg/AAGCAGTGGTATCAACGCAGAGTACTTACTANNNNNNNNNNVVVVVTTTTTTTTTTTTTTTTTTTTTTTTTTTTTTVN	TTACTA
39	D3	5Biosg/AAGCAGTGGTATCAACGCAGAGTACTTATCANNNNNNNNNNVVVVVTTTTTTTTTTTTTTTTTTTTTTTTTTTTTTVN	TTATCA
40	D4	5Biosg/AAGCAGTGGTATCAACGCAGAGTACTTCATANNNNNNNNNNVVVVVTTTTTTTTTTTTTTTTTTTTTTTTTTTTTTVN	TTCATA
41	D5	5Biosg/AAGCAGTGGTATCAACGCAGAGTACTTGTTANNNNNNNNNNVVVVVTTTTTTTTTTTTTTTTTTTTTTTTTTTTTTVN	TTGTTA
42	D6	5Biosg/AAGCAGTGGTATCAACGCAGAGTACTTTATGNNNNNNNNNNVVVVVTTTTTTTTTTTTTTTTTTTTTTTTTTTTTTVN	TTTATG
43	D7	5Biosg/AAGCAGTGGTATCAACGCAGAGTACTTTTAGNNNNNNNNNNVVVVVTTTTTTTTTTTTTTTTTTTTTTTTTTTTTTVN	TTTTAG
44	D8	5Biosg/AAGCAGTGGTATCAACGCAGAGTACTTGGATNNNNNNNNNNVVVVVTTTTTTTTTTTTTTTTTTTTTTTTTTTTTTVN	TTGGAT
45	D9	5Biosg/AAGCAGTGGTATCAACGCAGAGTACATCGAGNNNNNNNNNNVVVVVTTTTTTTTTTTTTTTTTTTTTTTTTTTTTTVN	ATCGAG
46	D10	5Biosg/AAGCAGTGGTATCAACGCAGAGTACCATCAGNNNNNNNNNNVVVVVTTTTTTTTTTTTTTTTTTTTTTTTTTTTTTVN	CATCAG
47	D11	5Biosg/AAGCAGTGGTATCAACGCAGAGTACCGACTTNNNNNNNNNNVVVVVTTTTTTTTTTTTTTTTTTTTTTTTTTTTTTVN	CGACTT
48	D12	5Biosg/AAGCAGTGGTATCAACGCAGAGTACGAAGACNNNNNNNNNNVVVVVTTTTTTTTTTTTTTTTTTTTTTTTTTTTTTVN	GAAGAC
49	E1	5Biosg/AAGCAGTGGTATCAACGCAGAGTACGGACATNNNNNNNNNNVVVVVTTTTTTTTTTTTTTTTTTTTTTTTTTTTTTVN	GGACAT
50	E2	5Biosg/AAGCAGTGGTATCAACGCAGAGTACGTCAAGNNNNNNNNNNVVVVVTTTTTTTTTTTTTTTTTTTTTTTTTTTTTTVN	GTCAAG
51	E3	5Biosg/AAGCAGTGGTATCAACGCAGAGTACTCCAACNNNNNNNNNNVVVVVTTTTTTTTTTTTTTTTTTTTTTTTTTTTTTVN	TCCAAC
52	E4	5Biosg/AAGCAGTGGTATCAACGCAGAGTACTTGTCCNNNNNNNNNNVVVVVTTTTTTTTTTTTTTTTTTTTTTTTTTTTTTVN	TTGTCC
53	E5	5Biosg/AAGCAGTGGTATCAACGCAGAGTACCTCTCCNNNNNNNNNNVVVVVTTTTTTTTTTTTTTTTTTTTTTTTTTTTTTVN	CTCTCC
54	E6	5Biosg/AAGCAGTGGTATCAACGCAGAGTACACCCGGNNNNNNNNNNVVVVVTTTTTTTTTTTTTTTTTTTTTTTTTTTTTTVN	ACCCGG
55	E7	5Biosg/AAGCAGTGGTATCAACGCAGAGTACACGCGCNNNNNNNNNNVVVVVTTTTTTTTTTTTTTTTTTTTTTTTTTTTTTVN	ACGCGC
56	E8	5Biosg/AAGCAGTGGTATCAACGCAGAGTACAGCCGCNNNNNNNNNNVVVVVTTTTTTTTTTTTTTTTTTTTTTTTTTTTTTVN	AGCCGC
57	E9	5Biosg/AAGCAGTGGTATCAACGCAGAGTACAGGCGGNNNNNNNNNNVVVVVTTTTTTTTTTTTTTTTTTTTTTTTTTTTTTVN	AGGCGG
58	E10	5Biosg/AAGCAGTGGTATCAACGCAGAGTACCACCGGNNNNNNNNNNVVVVVTTTTTTTTTTTTTTTTTTTTTTTTTTTTTTVN	CACCGG
59	E11	5Biosg/AAGCAGTGGTATCAACGCAGAGTACCAGCGCNNNNNNNNNNVVVVVTTTTTTTTTTTTTTTTTTTTTTTTTTTTTTVN	CAGCGC
60	E12	5Biosg/AAGCAGTGGTATCAACGCAGAGTACCCACGCNNNNNNNNNNVVVVVTTTTTTTTTTTTTTTTTTTTTTTTTTTTTTVN	CCACGC
61	F1	5Biosg/AAGCAGTGGTATCAACGCAGAGTACCCCCACNNNNNNNNNNVVVVVTTTTTTTTTTTTTTTTTTTTTTTTTTTTTTVN	CCCCAC
62	F2	5Biosg/AAGCAGTGGTATCAACGCAGAGTACCCCGAGNNNNNNNNNNVVVVVTTTTTTTTTTTTTTTTTTTTTTTTTTTTTTVN	CCCGAG
63	F3	5Biosg/AAGCAGTGGTATCAACGCAGAGTACCCGCAGNNNNNNNNNNVVVVVTTTTTTTTTTTTTTTTTTTTTTTTTTTTTTVN	CCGCAG
64	F4	5Biosg/AAGCAGTGGTATCAACGCAGAGTACCCGGGTNNNNNNNNNNVVVVVTTTTTTTTTTTTTTTTTTTTTTTTTTTTTTVN	CCGGGT
65	F5	5Biosg/AAGCAGTGGTATCAACGCAGAGTACCCTCGGNNNNNNNNNNVVVVVTTTTTTTTTTTTTTTTTTTTTTTTTTTTTTVN	CCTCGG
66	F6	5Biosg/AAGCAGTGGTATCAACGCAGAGTACCGACGGNNNNNNNNNNVVVVVTTTTTTTTTTTTTTTTTTTTTTTTTTTTTTVN	CGACGG
67	F7	5Biosg/AAGCAGTGGTATCAACGCAGAGTACCGCAGGNNNNNNNNNNVVVVVTTTTTTTTTTTTTTTTTTTTTTTTTTTTTTVN	CGCAGG
68	F8	5Biosg/AAGCAGTGGTATCAACGCAGAGTACCGCCTCNNNNNNNNNNVVVVVTTTTTTTTTTTTTTTTTTTTTTTTTTTTTTVN	CGCCTC
69	F9	5Biosg/AAGCAGTGGTATCAACGCAGAGTACCGCGTGNNNNNNNNNNVVVVVTTTTTTTTTTTTTTTTTTTTTTTTTTTTTTVN	CGCGTG
70	F10	5Biosg/AAGCAGTGGTATCAACGCAGAGTACCGGAGCNNNNNNNNNNVVVVVTTTTTTTTTTTTTTTTTTTTTTTTTTTTTTVN	CGGAGC
71	F11	5Biosg/AAGCAGTGGTATCAACGCAGAGTACCGGCTGNNNNNNNNNNVVVVVTTTTTTTTTTTTTTTTTTTTTTTTTTTTTTVN	CGGCTG
72	F12	5Biosg/AAGCAGTGGTATCAACGCAGAGTACCGGGTCNNNNNNNNNNVVVVVTTTTTTTTTTTTTTTTTTTTTTTTTTTTTTVN	CGGGTC
73	G1	5Biosg/AAGCAGTGGTATCAACGCAGAGTACCGTCGCNNNNNNNNNNVVVVVTTTTTTTTTTTTTTTTTTTTTTTTTTTTTTVN	CGTCGC
74	G2	5Biosg/AAGCAGTGGTATCAACGCAGAGTACCTCCGCNNNNNNNNNNVVVVVTTTTTTTTTTTTTTTTTTTTTTTTTTTTTTVN	CTCCGC
75	G3	5Biosg/AAGCAGTGGTATCAACGCAGAGTACCTGGGCNNNNNNNNNNVVVVVTTTTTTTTTTTTTTTTTTTTTTTTTTTTTTVN	CTGGGC
76	G4	5Biosg/AAGCAGTGGTATCAACGCAGAGTACGACGGGNNNNNNNNNNVVVVVTTTTTTTTTTTTTTTTTTTTTTTTTTTTTTVN	GACGGG
77	G5	5Biosg/AAGCAGTGGTATCAACGCAGAGTACGAGGGCNNNNNNNNNNVVVVVTTTTTTTTTTTTTTTTTTTTTTTTTTTTTTVN	GAGGGC
78	G6	5Biosg/AAGCAGTGGTATCAACGCAGAGTACGCAGGCNNNNNNNNNNVVVVVTTTTTTTTTTTTTTTTTTTTTTTTTTTTTTVN	GCAGGC
79	G7	5Biosg/AAGCAGTGGTATCAACGCAGAGTACGCCCCTNNNNNNNNNNVVVVVTTTTTTTTTTTTTTTTTTTTTTTTTTTTTTVN	GCCCCT
80	G8	5Biosg/AAGCAGTGGTATCAACGCAGAGTACGCCGCANNNNNNNNNNVVVVVTTTTTTTTTTTTTTTTTTTTTTTTTTTTTTVN	GCCGCA
81	G9	5Biosg/AAGCAGTGGTATCAACGCAGAGTACGCCTGCNNNNNNNNNNVVVVVTTTTTTTTTTTTTTTTTTTTTTTTTTTTTTVN	GCCTGC
82	G10	5Biosg/AAGCAGTGGTATCAACGCAGAGTACGCGCCANNNNNNNNNNVVVVVTTTTTTTTTTTTTTTTTTTTTTTTTTTTTTVN	GCGCCA
83	G11	5Biosg/AAGCAGTGGTATCAACGCAGAGTACGCGGCTNNNNNNNNNNVVVVVTTTTTTTTTTTTTTTTTTTTTTTTTTTTTTVN	GCGGCT
84	G12	5Biosg/AAGCAGTGGTATCAACGCAGAGTACGCGTGGNNNNNNNNNNVVVVVTTTTTTTTTTTTTTTTTTTTTTTTTTTTTTVN	GCGTGG
85	H1	5Biosg/AAGCAGTGGTATCAACGCAGAGTACGCTGGGNNNNNNNNNNVVVVVTTTTTTTTTTTTTTTTTTTTTTTTTTTTTTVN	GCTGGG
86	H2	5Biosg/AAGCAGTGGTATCAACGCAGAGTACGGCACGNNNNNNNNNNVVVVVTTTTTTTTTTTTTTTTTTTTTTTTTTTTTTVN	GGCACG
87	H3	5Biosg/AAGCAGTGGTATCAACGCAGAGTACGGCGCTNNNNNNNNNNVVVVVTTTTTTTTTTTTTTTTTTTTTTTTTTTTTTVN	GGCGCT
88	H4	5Biosg/AAGCAGTGGTATCAACGCAGAGTACGGGACCNNNNNNNNNNVVVVVTTTTTTTTTTTTTTTTTTTTTTTTTTTTTTVN	GGGACC
89	H5	5Biosg/AAGCAGTGGTATCAACGCAGAGTACGGGCGANNNNNNNNNNVVVVVTTTTTTTTTTTTTTTTTTTTTTTTTTTTTTVN	GGGCGA
90	H6	5Biosg/AAGCAGTGGTATCAACGCAGAGTACGGGGGTNNNNNNNNNNVVVVVTTTTTTTTTTTTTTTTTTTTTTTTTTTTTTVN	GGGGGT
91	H7	5Biosg/AAGCAGTGGTATCAACGCAGAGTACGGTCCCNNNNNNNNNNVVVVVTTTTTTTTTTTTTTTTTTTTTTTTTTTTTTVN	GGTCCC
92	H8	5Biosg/AAGCAGTGGTATCAACGCAGAGTACGTCGCGNNNNNNNNNNVVVVVTTTTTTTTTTTTTTTTTTTTTTTTTTTTTTVN	GTCGCG
93	H9	5Biosg/AAGCAGTGGTATCAACGCAGAGTACGTGGGGNNNNNNNNNNVVVVVTTTTTTTTTTTTTTTTTTTTTTTTTTTTTTVN	GTGGGG
94	H10	5Biosg/AAGCAGTGGTATCAACGCAGAGTACTCGCGGNNNNNNNNNNVVVVVTTTTTTTTTTTTTTTTTTTTTTTTTTTTTTVN	TCGCGG
95	H11	5Biosg/AAGCAGTGGTATCAACGCAGAGTACTGCGCGNNNNNNNNNNVVVVVTTTTTTTTTTTTTTTTTTTTTTTTTTTTTTVN	TGCGCG
96	H12	5Biosg/AAGCAGTGGTATCAACGCAGAGTACTGGGCCNNNNNNNNNNVVVVVTTTTTTTTTTTTTTTTTTTTTTTTTTTTTTVN	TGGGCC

## Sheet: Table S7. BRB oligos
Name	Used for BRB-seq ?	Sequence
TSO	no	iCiGiCAAGCAGTGGTATCAACGCAGAGTrGrGrG
LA_oligo	no	5Biosg/AAGCAGTGGTATCAACGCAGAGT
P5_BRB	yes	AATGATACGGCGACCACCGAGATCTACACGCCTGTCCGCGGAAGCAGTGGTATCAACGCAGAGT*A*C
ReadOne	yes	GCCTGTCCGCGGAAGCAGTGGTATCAACGCAGAGTAC
*Idx7N5	yes	CAAGCAGAAGACGGCATACGAGATAGGAGTCCGTCTCGTGGGCTCGG
*Idx7N6	yes	CAAGCAGAAGACGGCATACGAGATCATGCCTAGTCTCGTGGGCTCGG
*Idx7N7	yes	CAAGCAGAAGACGGCATACGAGATGTAGAGAGGTCTCGTGGGCTCGG
*Idx7N8	yes	CAAGCAGAAGACGGCATACGAGATCCTCTCTGGTCTCGTGGGCTCGG
*Idx7N9	yes	CAAGCAGAAGACGGCATACGAGATAGCGTAGCGTCTCGTGGGCTCGG
*Idx7N10	yes	CAAGCAGAAGACGGCATACGAGATCAGCCTCGGTCTCGTGGGCTCGG
* Oligonucleotide sequences © 2018 Illumina, Inc. All rights reserved. Derivative works created by Illumina customers are authorized for use with Illumina instruments and products only. All other uses are strictly prohibited.
