# Supplementary material for: BRB-seq: ultra-affordable high-throughput transcriptomics enabled by bulk RNA barcoding and sequencing
Source: Genome Biol. 2019 Apr 19;20:71. doi: 10.1186/s13059-019-1671-x (PMC6474054; doi:10.1186/s13059-019-1671-x)
Supplement: Supplementary file 4 — R script used to generate the simulated dataset with powsimR package [28]. (R 6 kb) [file 13059_2019_1671_MOESM4_ESM.r]

# FILE: Genome Biology Additional File
#
# USAGE:
#
# DESCRIPTION: R script for generating power simulation and associated plots 
#
# OPTIONS:  none
# REQUIREMENTS:  install packages ggplot2 and powsimR
# BUGS: You need the count matrices of the study you want to use the power simulation on. Here I used SCRB-seq count matrix from Cacchiarelli et al., Cell, 2015
# NOTES:  ---
# AUTHOR:  Vincent RJ Gardeux, vincent.gardeux@epfl.ch
# COMPANY:  EPFL, Lausanne, Switzerland
# VERSION:  1
# CREATED:  30.01.2019
# REVISION: 30.01.2019

## Change working directory
#setwd("~/PowerAnalysis") # Change to your own directory

## Loading libraries
require(powsimR)
require(ggplot2)

## Functions
# Function used for downsampling the count matrix
downsample <- function(x, min.depth){
  # transforming the vector to perform sampling
  data.sampled <- unlist(sapply(1:length(x), function(i) rep(i, x[i])))
  # Sampling
  data.sampled <- sample(data.sampled, min.depth, replace = T)
  # Need to recreate the vector from this
  data.table.count <- table(data.sampled)
  data.sampled = data.frame(row.names = 1:length(x), values = rep(0, length(x)))
  data.sampled[names(data.table.count),"values"] = data.table.count
  data.sampled$values
}

# Distribution function used for generating the Fold Changes
lfc.gamma = function(x) sample(c(-1,1), size=x,replace=T)*rgamma(x, 3, 3)

# Function used to run powSimR on already downsampled data and collect TPR results + plots
runSimulation = function(data.count, method.name, nb.genes=10000, nb.sims=25, nb.replicates = c(5,20,50), downsample.depth=100000){
  print(paste0("Running simulation for ", method.name, " , DS depth = ", downsample.depth))
  # Estimate distribution parameters
  data.params <- estimateParam(countData=data.count, Distribution = 'NB', RNAseq = 'bulk', normalisation = 'MR')
  p = plotParam(data.params, annot=F)
  ggsave(p, file=paste0("Plots/",method.name,".params.pdf"), width=12, height=10)
  # Simulation parameters
  data.de.opts = DESetup(ngenes=nb.genes, nsims=nb.sims, pLFC = lfc.gamma, sim.seed = 42)
  data.sim.opts = SimSetup(desetup = data.de.opts, params = data.params, size.factors='equal', downsample=F)
  # Simulate DE genes
  data.simulated.DE = simulateDE(n1 = nb.replicates, n2 = nb.replicates, sim.settings = data.sim.opts, DEmethod = "DESeq2", normalisation = "MR")
  # Evaluate the power of the method according to simulation
  data.evaluated.DE = evaluateDE(simRes = data.simulated.DE, alpha.type = 'adjusted', MTC = 'BH', alpha.nominal = 0.05, stratify.by = 'mean', target.by = 'lfc')
  # Computing summary data
  # True positive rate (TPR), Recall, Sensitivity, probability of detection = TP / (TP + FN)
  data.tpr = colSums(data.evaluated.DE$TP) / (colSums(data.evaluated.DE$TP) + colSums(data.evaluated.DE$FN))
  rownames(data.tpr) = nb.replicates
  for(i in 1:nb.sims)
  {
    for(j in rownames(data.tpr))
    {
      data.boxplot <<- rbind(data.boxplot, data.frame(rep = i, nb.reps = j, depth = downsample.depth, nb.genes = nb.genes, method=method.name, TPR = data.tpr[j, i]))
    }
  }
  
  # Plotting results
  p <- plotEvalDE(evalRes = data.evaluated.DE, rate='marginal', quick=TRUE, annot=T)
  ggsave(p, file=paste0("Plots/",method.name,".eval.marginal.pdf"), width=12, height=10)
  p <- plotEvalDE(evalRes = data.evaluated.DE, rate='stratified', quick=TRUE, annot=T)
  ggsave(p, file=paste0("Plots/",method.name,".eval.stratified.pdf"), width=12, height=10)
}

## Parameters
downsample.depth = 1000000 # 1M reads

## Prepare the output data.frame
data.boxplot = data.frame(rep = -1, nb.reps = -1, depth = -1, nb.sim.samples=-1, nb.genes = -1, method="method.name", TPR = -1)
data.boxplot = data.boxplot[data.boxplot$rep != -1,]
remove = c("__no_feature", "__ambiguous", "__too_low_aQual", "__not_aligned", "__alignment_not_unique") # These are generated by HTseq-count
  
## Load the count matrix (here SCRB-seq, but repeated for all BRB-seq and SCRB-seq compared in the paper)
data.scrbseq = read.csv("~/SCRBSeq_Cacchiarelli/Results/Counts/Summary.Count.txt", sep="\t", header=TRUE, row.names=1)

## Generate the downsampled data matrix
data.scrbseq.ds = data.frame(row.names = row.names(data.scrbseq))
data.scrbseq.ds = cbind(data.scrbseq.ds, downsample(data.scrbseq[,"SRR2044011"], min.depth = downsample.depth)) # Downsample SRR2044011 and add the column to the downsampled matrix
data.scrbseq.ds = cbind(data.scrbseq.ds, downsample(data.scrbseq[,"SRR2044039"], min.depth = downsample.depth)) # Downsample SRR2044039 and add the column to the downsampled matrix
data.scrbseq.ds = cbind(data.scrbseq.ds, downsample(data.scrbseq[,"SRR2044038"], min.depth = downsample.depth)) # Downsample SRR2044038 and add the column to the downsampled matrix
data.scrbseq.ds = cbind(data.scrbseq.ds, downsample(data.scrbseq[,"SRR2044023"], min.depth = downsample.depth)) # Downsample SRR2044023 and add the column to the downsampled matrix
data.scrbseq.ds = cbind(data.scrbseq.ds, downsample(data.scrbseq[,"SRR2044034"], min.depth = downsample.depth)) # Downsample SRR2044034 and add the column to the downsampled matrix
data.scrbseq.ds = cbind(data.scrbseq.ds, downsample(data.scrbseq[,"SRR2044037"], min.depth = downsample.depth)) # Downsample SRR2044037 and add the column to the downsampled matrix
colnames(data.scrbseq.ds) = c("SRR2044011", "SRR2044039", "SRR2044038", "SRR2044023", "SRR2044034", "SRR2044037")

## Run the simulation (powSimR) on the downsampled matrix (100 simulations | 10k genes | 5, 20, and 50 reps)
runSimulation(data.scrbseq.ds, "scrbseq.Cac", nb.genes=10000, nb.sims=100, nb.replicates = c(5,20,50), downsample.depth=downsample.depth)
## You can then run as many simulations as needed to generate the final figure (1 per study), they will be addedto the "data.boxplot" result variable
#runSimulation(data.brbseq.ds, "brbseq", nb.genes=10000, nb.sims=100, nb.replicates = c(5,20,50), downsample.depth=downsample.depth)

## Clean the final data
data.boxplot = data.boxplot[!is.na(data.boxplot$TPR),] # Remove some NAs that can arise with powSimR
data.boxplot$nb.reps <- factor(data.boxplot$nb.reps, levels = c("5", "20", "50")) # Correct order

## Generate plots
p <- ggplot(data.boxplot, aes(x=method, y=TPR)) + geom_boxplot(aes(fill = nb.reps), outlier.shape = NA) + facet_wrap(~depth, ncol = 1) + theme(axis.text.x = element_text(angle = 45, vjust = 1, hjust=1))
ggsave(p, filename = "power.analysis.summary.pdf", height = 10, width = 12)

p <- ggplot(data.boxplot, aes(x=nb.reps, y=TPR)) + geom_boxplot(aes(fill = method), outlier.shape = NA) + facet_wrap(~depth, ncol = 1) + theme(axis.text.x = element_text(angle = 45, vjust = 1, hjust=1))
ggsave(p, filename = "power.analysis.summary.byNbReps.pdf", height = 10, width = 12)
